# Supplementary material for: Synthesis and Investigations of Building Blocks with Dibenzo[b,f] Oxepine for Use in Photopharmacology
Source: Int J Mol Sci. 2021 Oct 13;22(20):11033. doi: 10.3390/ijms222011033 (PMC8539288; doi:10.3390/ijms222011033)
Supplement: Supplementary file 1 [file ijms-22-11033-s001.zip]

Archive with 1 entries (1 files):
- ijms-1373508-supplementary.pdf
